# Supplementary material for: Pediatric Motor Inflammatory Neuropathy: The Role of Antiphospholipid Antibodies
Source: Brain Sci. 2020 Mar 7;10(3):156. doi: 10.3390/brainsci10030156 (PMC7139660; doi:10.3390/brainsci10030156)
Supplement: Supplementary file 1 [file brainsci-10-00156-s001.zip]

Archive with 1 entries (1 files):
- brainsci-724867-SI.mp4
